# Supplementary material for: Comprehensive Transcriptome and Proteome Analyses Reveal the Drought Responsive Gene Network in Potato Roots
Source: Plants (Basel). 2024 May 31;13(11):1530. doi: 10.3390/plants13111530 (PMC11175002; doi:10.3390/plants13111530)
Supplement: Supplementary file 1 [file plants-13-01530-s001.zip]

Archive with 1 entries (1 files):
- plants-2977398-supplementary.pdf
